# Supplementary material for: Spondyloocular Syndrome: A Report of an Additional Family and Phenotypic Spectrum Delineation
Source: Genes (Basel). 2023 Feb 15;14(2):497. doi: 10.3390/genes14020497 (PMC9957273; doi:10.3390/genes14020497)
Supplement: Supplementary file 1 [file genes-14-00497-s001.zip]

Archive with 1 entries (1 files):
- genes-2215459-supplementary.xlsx
