# Supplementary material for: Spondyloocular Syndrome: A Report of an Additional Family and Phenotypic Spectrum Delineation
Source: Genes (Basel). 2023 Feb 15;14(2):497. doi: 10.3390/genes14020497 (PMC9957273; doi:10.3390/genes14020497)
Supplement: Supplementary file 1 [file genes-14-00497-s001.zip › genes-2215459-supplementary.xlsx]

## Sheet: Sheet1
		Munss et al.,			Taylan et al.,						Umair et al.,						Guleray et al.		Kausar et al.			Doddato et al.		This report
		2015			2016				2017		2018						2019		2019			2021		2023
General information	Family	1		2	3	4		5	6	7	8					9	10		11			12	13	14
	Patient	1	2	3	4	5	6	7	8	9	10	11	12	13	14	15	16	17	18	19	20	21	22	23	24
	Gender	M	M	M	F	F	M	M	F	F	M	M	F	M	M	M	F	M	M	M	M	F	M	F	F
	Age (years)	14	11	19	8	16	7	11	7	7	21	19	16	11	9	5	10	7	12	9	10	9	Newborn	12	6
	Ethnicity	European/ Australian		NA	Turkish	Pakistani		Iraqi	Turkish		Iraqi					Turkish	Turkish		Pakistani			Morocco		Lebanese
	Consanguinity	-		+	+	+		+	-	+	+					-	+		+			+		+
Genetics	Mutation	c.692dup; (p.Val232Glyfs*54)		c.520del; (p.Ala174Profs*35)	c.2188 C>T; (p.Arg730*)	c.1687C>G; (p.Arg563Gly)		c.1814T>C; (p.Leu605Pro)	c.710T>G;(p.Met237Arg)	c.2561_2562delAG (p.Glu854Alafs*101)	c.1159C>T; (p.Arg387Trp)					c.2548G>C; (p.Asp850His)	c.2548G>A; (p.Asp850Asn)		c.2518_2519delAG (p.R840Tfs*115)			c.1586dup; (p.Thr530Hisfs*16)		c.1242C>A; (p.Tyr414*)
	Domain	No assigned domain			No assigned domain	C-terminal region			Core-2/IBranching enzyme	No assigned domain	Core-2/IBranching enzyme					No assigned domain	No assigned domain		No assigned domain			C-terminal region		Core-2/IBranching enzyme
	BMD Z scores at diagnosis	−2.5	NA	−5.8	−5.9	Reduced BMD	−3	−4	-4.6	-4.2	NA	NA	NA	NA	NA	NA	-3.37	-0.39	NA			NA		-4.88	NA
Growth	Body Height	between - 0.7 to 0 SD	between - 0.7 to 0 SD	below - 1.6 SD	−4.7 SD	from - 1.25 to - 0. 7 SD	−1.9SD	−1.9SD	-3SD	below - 2 SD	−1.25SD	0.7 SD	−1.25SD	1.3 SD	−1.25SD	below - 1.25 SD	-2.5 SD	-2.8 SD	-2.4SD	-3.5SD	-3.7SD	NA		below - 2 SD	below - 2 SD
	Weight	between - 0.7 to 0 SD	between - 0.7 to 0 SD	below - 1.6 SD	NA	NA	NA	NA	below - 2,3 SD	below - 2.3 SD	normal weight						-1.47 SD	-0.33 SDS	below - 2.3 SD	below - 2.3 SD	below - 2.3 SD	> 1.3 SD	> 1.3 SD	below - 2 SD	below - 2 SD
Dysmorphic features	Facial hypotonia	NA	NA	NA	NA	NA	NA	NA	NA	NA	+	+	+	+	+	+	+	+	NA	NA	NA	NA	NA	-	-
	Hypertelorism	NA	NA	NA	NA	NA	NA	NA	NA	NA	+	NA	+	+	+	NA	NA	NA	NA	NA	NA	NA	NA	-	-
	Posteriorly rotated low set ears	+	NA	NA	NA	NA	NA	NA	NA	NA	NA	NA	NA	NA	NA	+	NA	NA	NA	NA	NA	NA	NA	-	-
	Low posterior hairline	+	NA	NA	NA	NA	NA	NA	NA	NA	NA	NA	NA	NA	NA	NA	NA	NA	+	+	+	NA	NA	+	+
	Teeth	NA	NA	NA	NA	Translucent appearing teeth	Spontaneous fracture of teeth	NA	NA	NA	NA	NA	NA	NA	NA	NA	NA	NA	NA	NA	NA	NA	NA	Translucent appearing teeth	Translucent appearing teeth
	Short webbed neck	+	NA	NA	NA	NA	NA	NA	NA	NA	NA	NA	NA	NA	NA	NA	+	NA	+	+	+	NA	NA	+	+
	Broadened fingertips	NA	NA	NA	NA	NA	NA	NA	NA	NA	+	+	+	+	+	NA	NA	NA	NA	NA	NA	NA	NA	-	-
	Long fingers	+	NA	NA	NA	NA	NA	NA	NA	NA	+	+	+	+	+	-	-	-	+	+	+	NA	NA	-	-
	Long toes	+	NA	NA	NA	NA	NA	NA	NA	NA	NA	NA	NA	NA	NA	NA	NA	NA	+	+	+	NA	NA	-	-
	Flat feet	-	+	+	NA	NA	NA	NA	NA	NA	+	NA	+	+	+	+	+	+	NA	NA	NA	NA	NA	+	+
	Other	NA	NA	NA	NA	NA	NA	NA	Minimal biparietal bossing, upslanted short palpebral fissures	Proptosis, synostosis, synostosis of metopic suture, prominent cheeks	NA	NA	Low nasal bridge, prognatism	Low nasal bridge, prognatism	Low nasal bridge, prognatism	Thin upper lip, preauricular pits, prominent nasal bridge, long philtrum	Greyish sclera, high forehead	Greyish sclera, epicanthal folds, microdontia	NA	NA	NA	Bluish sclera, Flattened facal profile, long and oval face	Flattened facal profile with drooping cheeks, Elongated eyelid rims, broad and flattened nasal root, turned down corners of the mouth, chin with horizental crease, macrosomia	Long eyelashes	Long eyelashes
EENT	Cataract	+	+	+	+	+	+	+	+	+	+	+	+	+	+	+	+	+	+	+	+	+	+	+	+
	Retinal detachment	+	-	+	-	-	-	-	-	-	NA	NA	+	+	+	-	+	-	+	-	-	-	-	-	NA
	Visual acuity(R/L)	NA/	NA	NLV/	NA	Reduced visual acuity	NA	NA	0.4/0.5	Impaired vision	NLV	Light localization/	NLV/ 20/400	NLV/ 20/200	NLV/	20/100/ 20/100	NLV/ 30/100	NA	NA	NA	NA	NA	NA	NA	NA
		Loss of vision		NA								NLV			finger count
	Other ophthalmologic findings	Nystagmus amblyopia	NA	NA	Nystagmus, bilateral glaucoma	Ectropion uvea	NA	Nystagmus	NA	Iris hypoplastic, pigment irregularities, glaucoma, peripapillary atrophy	Micropthalmia, leucoma cornea, phtisis bulbi	Hyperemic optic nerve, retinal atrophy, pigment irregularities, thin retinal vessels	Band keratopathy, congenital melanosis, pigment irregularities, thin retinal vessels	Pigment irregularities,	Micropthalmia, retinal atrophy, pigment irregularities,	Nystagmus, myopia, pigment irregularities, thin retinal vessels	Nystagmus, myopia, strabismus	NA	Nystagmus, ambylopia	Nystagmus, ambylopia	Nystagmus, ambylopia	NA	NA	Strabismus, thin cornea, horizontal nystagmus, optic dics with large cups	Impossible to assess
	Hearing impairment	Mild to moderate	Mild to moderate	+	Moderate	Bilateral mild-	-	Mild/ moderate	Mild	+	-	-	-	-	-	-	-	Mild	moderate	moderate	moderate	+	+	-	-
						moderate
MSK Features	Skull (Thin calvarial bone)	NA	+	NA	NA	NA	NA	NA	NA	NA	NA	NA	NA	NA	NA	NA	NA	NA	NA	NA	NA	NA	NA	+	-
	Spine (Flatenning/ Compression fractures)	-/+	+/+	-/+	+/NA	+/+	NA/+	+/+	+/+	NA	+/NA	+/NA	+/NA	+/NA	+/NA	NA/NA	-/+	-/+	+	+	+	+	-	+	+
	Short spine	NA	NA	NA	NA	NA	NA	+	+	NA	NA	NA	NA	NA	NA	NA	NA	NA	NA	NA	NA	+	NA	+	+
	Thorax	Pectus carinatum	NA	NA	NA	NA	NA	Pectus carinatum	Pectus excavatum	Pectus excavatum	NA	NA	NA	NA	NA	NA	NA	NA	NA	NA	NA	NA	NA	Pectus carinatum	Pectus carinatum
	Kyphosis	NA	NA	NA	+	+	+	NA	+	-	+	+	+	+	+	+	+	+	+	NA	+	+	-	+	-
	Long bone fractures	+	+	+	+	+	+	NA	+	+	+	+	+	+	NA	+	+	+	+	+	+	+	-	+	+
	Shield chest	+	+	NA	NA	NA	NA	NA	NA	NA	NA	NA	NA	NA	NA	NA	NA	NA	+	+	+	NA	NA	-	+
	Lumbar lordosis	NA	NA	NA	NA	NA	NA	NA	NA	NA	Reduced	Reduced	Reduced	Reduced	Reduced	NA	Increased	Increased	-	-	-	-	-	Increased	Increased
	Thin cortex of metacarpals/phalanges	NA	+/+	+/+	NA	NA	NA	NA	NA	NA	NA	NA	NA	NA	NA	NA	NA	NA	NA	NA	NA	NA	NA	+	+
	Osteoporosis	NA	NA	NA	Generalized osteopenia	Severe	Generalized osteopenia	NA	+	+	Mild	Mild	Mild	Mild	Mild	Mild	Severe	Severe	+	+	+	+	-	+	+
	Cardiac anomalies	ASD,	ASD,	-	Mitral valve	-	-	-	-	-	-	-	-	VSD	-	VSD	PFO	-	-	-	-	+	+	-	-
Heart		MVP,	MVP,		insufficiency
		DAP	DAP
GUS anomalies	Cryptorchidism	+/ Left	-	NA	NA	NA	NA	Normal	Normal	NA	Normal	Normal	Normal	Normal	Normal	NA	Normal	Enlarged Kidney	NA	NA	NA	NA	+	-	-
	Dilated ureters	+	+	NA	NA	NA	NA	Normal	Normal	NA	Normal	Normal	Normal	Normal	Normal	NA	Normal	retractile testicle	-	-	-	NA	NA	-	-
	Learning difficulties	Mild	Mild	-	+	NA	NA	NA	-	+	-	-	-	-	-	Borderline	-	Moderate	+	+	+	+	-	Mild	Mild
	MISCELLANEOUS	Lymphedema of lower extremities	NA	Mild left hemiplegia	Aggressive behavior	Anterior wedge deformity, Biconcave appearance of vertebral end plates	NA	NA	NA	NA	Advanced bone age	NA	NA	NA	NA	1 year delay of bone age, Hyperextensible joints, hyperelastic skin	Truncal obesity, mnimalhepatomegaly, varicose veins	Truncal obesity, enlarged liver and spleen	NA	NA	NA	Short neck with pterygium, kyphoscoliosis	Diffuse hypertrichosis on the back, overabundant skin in the retronucal area, hepatomegaly	Truncal obesity, one café au lait spot on the back, mild muscle weakness	Truncal obesity, hyperextensible hip joints, tied tongue, mild muscle weakness
	Positive treatment response to bisphosphonates	+	+	+	+	+	+	+	+	+	NA	NA	NA	NA	NA	NA	NA	NA	+/-	+/-	+/-	NA		+/-	NA
	Legend
	ASD: atrial septal defect
	BMD: bone mineral density
	DAP: dysplastic aortic valve
	EENT: eye, ear, nose, and throat
	GUS: Genitourinary System
	MVP: mitral valve prolapse
	MSK: musculoskeletal
	NA: not assessed
	NLV: no light visualization
	PFO: patent foramen ovale
	SD: standart deviation
	VSD: ventral septal defect
